# Supplementary material for: Occurrence, Distribution, and Risk Assessment of Antibiotics in the Aquatic Environment of the Karst Plateau Wetland of Yangtze River Basin, Southwestern China
Source: Int J Environ Res Public Health. 2022 Jun 12;19(12):7211. doi: 10.3390/ijerph19127211 (PMC9223651; doi:10.3390/ijerph19127211)
Supplement: Supplementary file 1 [file ijerph-19-07211-s001.zip]

Archive with 1 entries (1 files):
- ijerph-1712067-supplementary.pdf
